# Supplementary material for: Estradiol Modulates the Sensitivity to Vancomycin of Lactobacillus paracasei and Staphylococcus aureus Biofilms—Constituents of Human Skin and Vaginal Microbiota
Source: Microorganisms. 2025 Dec 5;13(12):2777. doi: 10.3390/microorganisms13122777 (PMC12736244; doi:10.3390/microorganisms13122777)
Supplement: Supplementary file 1 [file microorganisms-13-02777-s001.zip]

Archive with 8 entries (8 files):
- Table S1.pdf
- Figure_S1.png
- Figure_S2.png
- Figure_S3.png
- Figure_S4.png
- Supplementary data S1.pdf
- Supplementary data S2.pdf
- Supplementaty data S3.pdf
